# Supplementary material for: Assessing Spatial Distribution of Multicellular Self-Assembly Enables the Prediction of Phenotypic Heterogeneity in Glioblastoma
Source: Cancers (Basel). 2022 Nov 30;14(23):5910. doi: 10.3390/cancers14235910 (PMC9737258; doi:10.3390/cancers14235910)
Supplement: Supplementary file 1 [file cancers-14-05910-s001.zip]

Archive with 1 entries (1 files):
- cancers-2010857-supplementary.pdf
